# Supplementary material for: Phi Index: A New Metric to Test the Flush Early and Avoid the Rush Hypothesis
Source: PLoS One. 2014 Nov 18;9(11):e113134. doi: 10.1371/journal.pone.0113134 (PMC4236129; doi:10.1371/journal.pone.0113134)
Supplement: File S1 — R script to calculate and test the significance of the phi index. (R) [file pone.0113134.s005.r]

#------------------------------------------------------------------------------------------------------
#title: Phi index: a new metric to test the flush early and avoid the rush hypothesis
#journal: PLoS One
#authors: Diogo S. M. Samia* and Daniel T. Blumstein**
#affiliation: *Departamento de Ecologia, Universidade Federal de Goi�s, CP. 131, 74001-970 Goi�nia, Brazil, 
#**Department of Ecology and Evolutionary Biology, #University of California at Los Angeles, 621 Young Drive South, Los Angeles, California 90095-1606, USA.
#corresponding author: diogosamia@gmail.com
#------------------------------------------------------------------------------------------------------

#The function has two arguments: data and rounds
#data = a data frame object containing your data set. Don't forget to set header=TRUE when import the table!
#Your data set table must have two columns named as FID and AD.
#CAUTION: Na-values will be deleted from analysis.
#rounds = number of iterations
#To run the null model, write in the workspace: source("phi.index.R") 
#After, write the command line as the example: phi.index(mydataset, 10000)


phi.index<-function(data, rounds){
  
  data = subset(data, data$FID & data$AD !='Na')
  N = nrow(data)
  phi = numeric(0)                               #creates temporary vector to store simulated phi-indices
  progress.bar <- txtProgressBar(min = 0,
                                 max = rounds,
                                 style = 3)      #insert progress bar
  
  #null expectation
  #---------------------------------------------------
  for(i in 1:rounds){
    
    setTxtProgressBar(progress.bar, i)           #start progress bar
    
    sFID = runif(nrow(data), 
                 0, 
                 data$AD)                        #simulates random FIDs
    
    phi[i] = 1 - (sum((data$AD-sFID)/data$AD)/ N)  
  } #close i
  
  close(progress.bar)                            #close progress bar
  
  
  #computes P-value
  #---------------------------------------------------
  obs.phi = 1 - (sum((data$AD-data$FID)/data$AD)/ N)   #extract observed phi
  P  = sum(phi >= obs.phi)/rounds                #calculates the P-value of observed phi
  
  
  #plot
  #---------------------------------------------------
  plot(data$AD,
       data$FID,
       xlab = "AD",
       ylab = "FID",
       las = 1,
       bty = "l",
       ylim=c(0,max(data$AD)),
       xlim=c(0,max(data$AD)),
       t="n")
  abline(0, 1, col=8, lwd=3, lty = "dotted")
  points(data$AD, data$FID, cex = 1.3, pch = 21, bg=16)
    
  
  #output to workspace
  #---------------------------------------------------
  output = list('phi index '= obs.phi,
                'P-value'=P,
                'sample size' = N)
  
  return(output)
  
  
} # close function
